# Supplementary material for: Transcriptome profiling of anthocyanin-related genes reveals effects of light intensity on anthocyanin biosynthesis in red leaf lettuce
Source: PeerJ. 2018 Apr 13;6:e4607. doi: 10.7717/peerj.4607 (PMC5900932; doi:10.7717/peerj.4607)
Supplement: Supplemental Information 5 [file peerj-06-4607-s005.xls]

Transcription factors in DGEs
TF_family	Number of Genes	Genes	Up_number	Down_number
HSF	5	Unigene14404_All,CL459.Contig2_All,CL2488.Contig1_All,CL459.Contig5_All,Unigene21061_All	0	5
NAC	14	CL6019.Contig1_All,Unigene16777_All,CL5975.Contig1_All,CL6019.Contig2_All,CL5975.Contig2_All,Unigene83_All,Unigene17313_All,Unigene12602_All,Unigene7747_All,CL6396.Contig1_All,Unigene13207_All,CL7577.Contig2_All,Unigene10424_All,CL6902.Contig1_All	3	11
C2C2-CO-like	2	CL1480.Contig1_All,Unigene6191_All	1	1
C3H	14	CL5324.Contig2_All,CL8076.Contig2_All,CL3071.Contig4_All,CL5263.Contig3_All,CL1374.Contig1_All,Unigene12035_All,CL7095.Contig2_All,CL7648.Contig2_All,CL1122.Contig1_All,CL1513.Contig1_All,CL1513.Contig2_All,Unigene31298_All,Unigene28615_All,CL5031.Contig2_All	4	10
MYB-related	26	CL761.Contig1_All,Unigene14703_All,Unigene15318_All,Unigene37668_All,CL573.Contig2_All,CL573.Contig1_All,Unigene23058_All,Unigene12430_All,CL2996.Contig1_All,Unigene13242_All,CL4991.Contig3_All,Unigene31843_All,Unigene12589_All,CL6440.Contig1_All,CL2204.Contig6_All,Unigene4170_All,Unigene12526_All,Unigene27159_All,CL125.Contig8_All,Unigene12294_All,Unigene24751_All,Unigene21286_All,CL2201.Contig1…	11	15
C2C2-GATA	4	CL4044.Contig2_All,Unigene14782_All,Unigene5985_All,CL407.Contig3_All	0	4
ARF	6	CL748.Contig1_All,CL6677.Contig1_All,CL748.Contig2_All,Unigene12130_All,CL4915.Contig2_All,CL3219.Contig2_All	3	3
C2C2-Dof	6	Unigene21146_All,Unigene20762_All,CL7196.Contig2_All,Unigene18628_All,Unigene18311_All,Unigene33053_All	0	6
BSD	2	CL3519.Contig1_All,Unigene10163_All	2	0
FAR1	4	CL4761.Contig2_All,CL4169.Contig2_All,CL4761.Contig1_All,CL7061.Contig1_All	2	2
ARR-B	2	CL2444.Contig3_All,CL2444.Contig1_All	0	2
mTERF	2	Unigene28695_All,CL5775.Contig2_All	0	2
SBP	5	CL6349.Contig3_All,CL3257.Contig2_All,CL6349.Contig1_All,CL3257.Contig1_All,Unigene21904_All	5	0
ABI3VP1	10	CL7175.Contig3_All,CL1384.Contig4_All,CL25.Contig1_All,Unigene10776_All,CL4170.Contig2_All,CL2673.Contig2_All,CL7175.Contig4_All,CL2673.Contig3_All,CL975.Contig2_All,CL1384.Contig2_All	4	6
LOB	6	Unigene30900_All,CL7886.Contig2_All,Unigene16653_All,Unigene2068_All,CL4427.Contig1_All,CL7886.Contig1_All	2	4
C2H2	17	CL449.Contig6_All,CL125.Contig2_All,CL5109.Contig2_All,Unigene3854_All,CL6869.Contig1_All,CL125.Contig7_All,CL6760.Contig2_All,CL125.Contig5_All,CL6869.Contig3_All,CL6869.Contig2_All,Unigene37240_All,Unigene10170_All,Unigene17376_All,CL3977.Contig2_All,CL2733.Contig2_All,Unigene30177_All,CL125.Contig4_All	3	14
Trihelix	4	CL5491.Contig2_All,CL1154.Contig1_All,CL5491.Contig3_All,CL4840.Contig2_All	2	2
HB	1	Unigene16157_All	1	0
Alfin-like	5	CL5519.Contig2_All,CL5519.Contig5_All,CL5519.Contig1_All,CL3517.Contig2_All,CL5519.Contig4_All	1	4
TIG	5	CL3637.Contig3_All,CL3637.Contig4_All,CL3637.Contig2_All,CL4987.Contig1_All,CL3637.Contig1_All	3	2
ULT	2	CL6869.Contig3_All,CL6869.Contig1_All	0	2
VARL	3	CL5622.Contig2_All,CL6254.Contig1_All,CL5622.Contig3_All	2	1
zf-HD	2	Unigene8335_All,Unigene4159_All	1	1
RWP-RK	6	Unigene9868_All,CL5408.Contig2_All,CL5233.Contig1_All,Unigene16307_All,CL5233.Contig3_All,CL5408.Contig3_All	1	5
OFP	3	Unigene12367_All,Unigene14562_All,Unigene17453_All	3	0
CAMTA	2	CL3637.Contig3_All,CL3637.Contig4_All	1	1
AP2-EREBP	30	Unigene17274_All,Unigene18221_All,Unigene24899_All,CL4456.Contig2_All,Unigene6291_All,Unigene4459_All,Unigene12471_All,Unigene1789_All,CL1435.Contig2_All,Unigene9475_All,Unigene10252_All,CL7484.Contig2_All,CL5142.Contig2_All,CL4599.Contig1_All,Unigene13150_All,Unigene2712_All,CL4456.Contig1_All,CL6477.Contig1_All,Unigene36859_All,CL6477.Contig3_All,CL4599.Contig2_All,Unigene19662_All,Unigene1925_…	11	19
WRKY	9	CL6567.Contig3_All,CL4169.Contig2_All,CL7632.Contig2_All,CL1813.Contig2_All,CL6567.Contig4_All,Unigene8257_All,Unigene6129_All,CL6567.Contig2_All,CL6567.Contig1_All	1	8
bHLH	19	Unigene13011_All,Unigene10821_All,CL4805.Contig1_All,CL4806.Contig2_All,CL4357.Contig4_All,CL4357.Contig3_All,CL306.Contig2_All,CL647.Contig10_All,Unigene15232_All,CL5917.Contig1_All,CL6780.Contig2_All,Unigene6242_All,CL4357.Contig2_All,Unigene9556_All,Unigene12251_All,CL692.Contig1_All,CL3730.Contig2_All,Unigene20964_All,CL6250.Contig2_All	6	13
G2-like	5	Unigene14630_All,CL7139.Contig1_All,Unigene8335_All,Unigene21046_All,CL2294.Contig2_All	2	3
Tify	9	Unigene18729_All,Unigene32626_All,CL753.Contig3_All,CL6182.Contig2_All,Unigene21138_All,Unigene16527_All,CL6681.Contig2_All,CL6182.Contig1_All,Unigene17531_All	0	9
LIM	2	Unigene28856_All,Unigene28854_All	2	0
GRAS	6	Unigene335_All,Unigene11955_All,CL5605.Contig1_All,Unigene3428_All,Unigene1358_All,Unigene18284_All	1	5
TAZ	4	CL6087.Contig2_All,CL6087.Contig1_All,Unigene10557_All,Unigene12487_All	2	2
TUB	1	CL5395.Contig2_All	0	1
MYB	33	CL761.Contig1_All,CL573.Contig1_All,Unigene21046_All,Unigene23058_All,Unigene13242_All,CL4991.Contig3_All,CL2204.Contig6_All,Unigene4170_All,Unigene8335_All,Unigene12526_All,Unigene27159_All,CL125.Contig8_All,Unigene21286_All,CL39.Contig3_All,CL7139.Contig1_All,CL5470.Contig2_All,Unigene14703_All,Unigene15318_All,CL573.Contig2_All,Unigene37668_All,CL5491.Contig3_All,Unigene12430_All,CL2996.Contig…	14	19
bZIP	10	CL4421.Contig3_All,CL7595.Contig1_All,Unigene19629_All,CL3460.Contig2_All,CL808.Contig1_All,CL2941.Contig2_All,CL5240.Contig1_All,Unigene12474_All,CL1873.Contig1_All,CL4421.Contig1_All	4	6
TCP	2	CL956.Contig2_All,Unigene16743_All	0	2
CSD	3	Unigene19521_All,Unigene3866_All,Unigene14401_All	1	2
